# Supplementary material for: IL-4R and CXCR2 Contribute to Downregulating Neutrophil-Mediated Response in the Early Stage of Fungal Extract-Induced Allergic Airway Inflammation
Source: Biomedicines. 2024 Nov 30;12(12):2743. doi: 10.3390/biomedicines12122743 (PMC11727082; doi:10.3390/biomedicines12122743)
Supplement: Supplementary file 1 [file biomedicines-12-02743-s001.zip]

Archive with 1 entries (1 files):
- biomedicines-3319178-supplementary.pdf
